# Supplementary material for: Genomic Surveillance Uncovers a 10-Year Persistence of an OXA-24/40 Acinetobacter baumannii Clone in a Tertiary Hospital in Northern Spain
Source: Int J Mol Sci. 2024 Feb 16;25(4):2333. doi: 10.3390/ijms25042333 (PMC10889530; doi:10.3390/ijms25042333)
Supplement: Supplementary file 1 [file ijms-25-02333-s001.zip]

Archive with 1 entries (1 files):
- ijms-2833003-supplementary.pdf
